# Supplementary material for: Ligand and Structure-Based In Silico Determination of the Most Promising SARS-CoV-2 nsp16-nsp10 2′-o-Methyltransferase Complex Inhibitors among 3009 FDA Approved Drugs
Source: Molecules. 2022 Mar 31;27(7):2287. doi: 10.3390/molecules27072287 (PMC9000629; doi:10.3390/molecules27072287)
Supplement: Supplementary file 1 [file molecules-27-02287-s001.zip]

Archive with 1 entries (1 files):
- molecules-1630696-supplementary.pdf
